# Supplementary material for: Hydrogen Sulfide Exerted a Pro-Angiogenic Role by Promoting the Phosphorylation of VEGFR2 at Tyr797 and Ser799 Sites in Hypoxia–Reoxygenation Injury
Source: Int J Mol Sci. 2024 Apr 14;25(8):4340. doi: 10.3390/ijms25084340 (PMC11050214; doi:10.3390/ijms25084340)
Supplement: Supplementary file 1 [file ijms-25-04340-s001.zip]

Archive with 2 entries (2 files):
- Recombinant Protein Identification Results.xlsx
- Supplementary Materials-Figure S1.pdf
